# Supplementary material for: On-Membrane Dynamic Interplay between Anti-GM1 IgG Antibodies and Complement Component C1q
Source: Int J Mol Sci. 2019 Dec 24;21(1):147. doi: 10.3390/ijms21010147 (PMC6981440; doi:10.3390/ijms21010147)
Supplement: Supplementary file 1 [file ijms-21-00147-s001.zip]

Archive with 19 entries (16 files):
- supplementary/
- supplementary/Supplementary Movie S1.mp4
- __MACOSX/
- __MACOSX/supplementary/
- __MACOSX/supplementary/._Supplementary Movie S1.mp4
- supplementary/Supplementary Movie S3.mp4
- __MACOSX/supplementary/._Supplementary Movie S3.mp4
- supplementary/Supplementary Movie S2.mp4
- __MACOSX/supplementary/._Supplementary Movie S2.mp4
- supplementary/Supplementary Movie S6.mp4
- __MACOSX/supplementary/._Supplementary Movie S6.mp4
- supplementary/Supplementary Movie S7.mp4
- __MACOSX/supplementary/._Supplementary Movie S7.mp4
- supplementary/Supplementary Movie S5.mp4
- __MACOSX/supplementary/._Supplementary Movie S5.mp4
- supplementary/Supplementary Movie S4.mp4
- __MACOSX/supplementary/._Supplementary Movie S4.mp4
- supplementary/IJMS-Yanaka-supplementary-191220.docx
- __MACOSX/supplementary/._IJMS-Yanaka-supplementary-191220.docx
